# Supplementary material for: Topological defect-propelled swimming of nematic colloids
Source: Sci Adv. 2022 Aug 24;8(34):eabn8176. doi: 10.1126/sciadv.abn8176 (PMC10939095; doi:10.1126/sciadv.abn8176)
Supplement: Supplementary file 2 — Movies S1 to S11 [file sciadv.abn8176_movies_s1_to_s11.zip]

Archive with 11 entries (11 files):
- sciadv.abn8176_movie_s1.mp4
- sciadv.abn8176_movie_s2.mp4
- sciadv.abn8176_movie_s3.mp4
- sciadv.abn8176_movie_s4.mp4
- sciadv.abn8176_movie_s5.mp4
- sciadv.abn8176_movie_s6.mp4
- sciadv.abn8176_movie_s7.mp4
- sciadv.abn8176_movie_s8.mp4
- sciadv.abn8176_movie_s9.mp4
- sciadv.abn8176_movie_s10.mp4
- sciadv.abn8176_movie_s11.mp4
